# Supplementary material for: Identification of Everyday Sounds Affects Their Pleasantness
Source: Front Psychol. 2022 Jul 8;13:894034. doi: 10.3389/fpsyg.2022.894034 (PMC9347306; doi:10.3389/fpsyg.2022.894034)
Supplement: Supplementary file 1 [file Data_Sheet_1.ZIP]

Archive with 9 entries (9 files):
- Supplemental Material/FigureS1.pdf
- Supplemental Material/FigureS2.pdf
- Supplemental Material/Table S7.pdf
- Supplemental Material/TableS1.pdf
- Supplemental Material/TableS2.pdf
- Supplemental Material/TableS3.pdf
- Supplemental Material/TableS5.pdf
- Supplemental Material/TableS6.pdf
- Supplemental Material/TablesS4.pdf
